# Supplementary material for: Suitability of Solvent-Assisted Extraction for Recovery of Lipophilic Phytochemicals in Sugarcane Straw and Bagasse
Source: Foods. 2022 Sep 1;11(17):2661. doi: 10.3390/foods11172661 (PMC9455893; doi:10.3390/foods11172661)
Supplement: Supplementary file 1 [file foods-11-02661-s001.zip]

Archive with 1 entries (1 files):
- foods-1865607-supplementary.pdf
